# Supplementary material for: Sewage and sewage-contaminated environments are the most prominent sources to isolate phages against Pseudomonas aeruginosa
Source: BMC Microbiol. 2021 May 1;21:132. doi: 10.1186/s12866-021-02197-z (PMC8088035; doi:10.1186/s12866-021-02197-z)
Supplement: Supplementary file 1 — Additional file 1 Table S1. The efficiency of plating (EOP), for the eighteen phages on different P. aeruginosa isolates. EOP values are presented together with the standard deviation for the three measurements. Data of phages’ plaque morphology, infection property, source of isolation, and hosts’ antibiotics resistance, and genetic variation are included. The antibiotic resistance section shows the number of distinct antibiotics that the different P. aeruginosa strains are resistant to. The average EOP values were used for statistical analysis. vB: viruses of bacteria; Pa: P. aeruginosa; NA: not applicable; 0: No plaque was seen; 1: Both host and target bacteria are the same; PFGE: Pulsed-field Gel Electrophoresis. [file 12866_2021_2197_MOESM1_ESM.xlsx]

## Sheet: Sheet1
Phages/ Bacteria	Pa#6	Pa#7	Pa#9	Pa#10	Pa#12	Pa#14	Pa#17	Pa#22	Pa#32	Pa#45	Pa#52	Pa#56	Source	Geographical region	Plaque type	Plaque clarity	PFGE type	Antibiotic resistance	Plaque size	Host range	Average EOP value	Latency period	Burst Size
vB#1	0.28 ± 0.06	4.16 ± 0.16	0.26 ± 0.16	0.16 ± 0.03	0.06 ± 0.02	2.03 ± 0.12	0	1	1.2 ± 0.21	0	0.53 ± 0.12	1.78 ± 0.22	Soil	Hamadan	Halo	Clear	G	6	4	11	0.9575	NA	NA
vB#2	1	0	0.03 ± 0.01	0.14 ± 0.04	0.23 ± 0.02	0.36 ± 0.04	0.01 ± 0	1.16 ± 0.16	1.12 ± 0.04	0	1.34 ± 0.1	0.76 ± 0.12	Soil	Hamadan	Non-halo	Clear	D	8	3	11	0.516056	NA	NA
vB#3	1.71 ± 0.08	1.3 ± 0.21	9.6 ± 0.29	1.2 ± 0.04	5.06 ± 0.16	13.13 ± 1.32	0	0.15 ± 0.04	11.88 ± 1.32	0	11.96 ± 0.44	1	Sewage	Rasht	Non-halo	Clear	I	2	2	12	4.75178	70	43.1
vB#4	1.13 ± 0.12	0	0	1.23 ± 0.26	0.48 ± 0.09	0.75 ± 0.09	0.02 ± 0.01	1	1.4 ± 0.32	0	9.8 ± 0.61	1.16 ± 0.16	Sewage	Hamadan	Non-halo	Clear	G	6	3.5	11	1.41658	NA	NA
vB#5	0.21 ± 0.08	6.33 ± 0.24	0	3.16 ± 0.16	4.96 ± 0.44	0.26 ± 0.05	0	1.18 ± 0.16	8 ± 0.08	1	4.46 ± 0.36	2.16 ± 0.24	Sewage	Rasht	Halo	Turbid	H	8	2	11	2.64556	NA	NA
vB#6	9.37 ± 0.44	0	12.86 ± 1.52	4.8 ± 0.28	1	10.25 ± 0.22	0	2.03 ± 0.36	4.19 ± 0.43	0	7.39 ± 0.43	5.09 ± 0.36	Sewage	Hamadan	Non-halo	Clear	C	1	2.5	10	4.75028	NA	NA
vB#7	3.56 ± 0.32	3.93 ± 0.32	1.4 ± 0.29	1.1 ± 0.21	3.36 ± 0.44	5.03 ± 0.44	3.06 ± 0.24	3.1 ± 0.63	1	0	2.39 ± 0.28	2.18 ± 0.13	River	Rasht	Non-halo	Turbid	A	8	3	12	2.51139	NA	NA
vB#8	4.41 ± 0.28	5.15 ± 0.14	1.27 ± 0.2	1	3.29 ± 0.21	5.68 ± 0.16	5.2 ± 0.16	4.38 ± 0.37	1.21 ± 0.16	0	3.25 ± 0.2	8.5 ± 0.25	River	Rasht	Non-halo	Clear	A	3	1.5	12	3.61417	40	84.7
vB#9	1.41 ± 0.11	0	1	1.24 ± 0.2	0.43 ± 0.04	1.1 ± 0.08	1.3 ± 0.21	2.18 ± 0.19	0	0	1.16 ± 0.14	2.68 ± 0.14	River	Rasht	Non-halo	Turbid	B	5	2	10	1.04361	NA	NA
vB#10	1.3 ± 0.08	0	4.4 ± 0.21	1.3 ± 0.08	0.75 ± 0.17	1.55 ± 0.1	1	3.43 ± 0.12	0	0	1.7 ± 0.16	1.79 ± 0.12	River	Rasht	Non-halo	Clear	B	7	2.5	10	1.43639	NA	NA
vB#11	1.11 ± 0.1	1	0.07 ± 0.01	1.33 ± 0.12	1.3 ± 0.21	0.38 ± 0.1	0	0.06 ± 0.01	1.2 ± 0.21	0.28 ± 0.06	1.18 ± 0.16	11.46 ± 0.41	River	Rasht	Non-halo	Turbid	H	2	3	12	1.61764	NA	NA
vB#12	1	0.44 ± 0.1	0.5 ± 0.08	0.02 ± 0	0.98 ± 0.05	0.73 ± 0.08	0.4 ± 0.07	0.82 ± 0.05	0.44 ± 0.04	0.28 ± 0.06	0.62 ± 0.11	0.83 ± 0.04	River	Rasht	Non-halo	Clear	D	8	3	12	0.590833	30	1670
vB#13	4.38 ± 0.12	0.4 ± 0.08	4.86 ± 0.26	0	0.03 ± 0.01	1 ± 0	0	3.18 ± 0.13	0.07 ± 0.01	0	5 ± 0.08	1.5 ± 0.08	River	Rasht	Non-halo	Clear	J	8	3.5	11	1.70428	NA	NA
vB#14	0.14 ± 0.04	3.06 ± 0.04	0.4 ± 0.08	0.33 ± 0.04	0.07 ± 0.01	1.11 ± 0.1	0	1	1.15 ± 0.15	0	0.61 ± 0.09	2.11 ± 0.08	River	Rasht	Halo	Clear	G	6	4.5	11	0.834167	NA	NA
vB#15	1.13 ± 0.12	0 ± 0	1.35 ± 0.12	14.43 ± 0.41	4.4 ± 0.29	2.53 ± 0.12	1.16 ± 0.16	10.5 ± 0.4	9.61 ± 0.09	0	1	2.43 ± 0.04	River	Rasht	Non-halo	Clear	E	8	3	11	4.04667	NA	NA
vB_PaeM_GUMS6	0.28 ± 0.08	2.05 ± 0.04	0.07 ± 0.01	0.5 ± 0.08	3.26 ± 0.2	6.85 ± 0.1	0	0.6 ± 0.08	6.11 ± 0.1	0	0.43 ± 0.04	1	Soil	Hamadan	Non-halo	Clear	I	2	1	12	1.76572	60	6.9
vB_PaeM_GUMS45	0.2 ± 0.08	3.98 ± 0.1	0.16 ± 0.02	0.14 ± 0.04	1	2.23 ± 0.2	0	0.26 ± 0.12	0.84 ± 0.05	0	0.47 ± 0.12	1.04 ± 0.04	Soil	Hamadan	Non-halo	Clear	C	1	1.5	11	0.861667	50	250
vB_PaeM_GUMS32	2.23 ± 0.2	0.76 ± 0.12	0.02 ± 0.01	2.5 ± 0.08	0.45 ± 0.04	0.58 ± 0.08	0.49 ± 0.08	0.61 ± 0.06	1.86 ± 0.18	0	1	2.04 ± 0.11	Sewage	Rasht	Non-halo	Clear	E	8	2	12	1.04806	100	14
